# Supplementary material for: Genome-Wide Profiling of Plutella xylostella Immunity-Related miRNAs after Isaria fumosorosea Infection
Source: Front Physiol. 2017 Dec 14;8:1054. doi: 10.3389/fphys.2017.01054 (PMC5735356; doi:10.3389/fphys.2017.01054)
Supplement: Supplementary file 5 [file Table1.XLSX]

## Sheet: Sheet1
				Table S1: The mapping statistics of sRNAs from five libraries of Plutella xylostella
			Tween		12h		18h		24h		36h
			Total sRNAs	Mapping to genome	Total sRNAs	Mapping to genome	Total sRNAs	Mapping to genome	Total sRNAs	Mapping to genome	Total sRNAs	Mapping to genome
		Unique sRNAs	1682628	708019	1620172	733676	1916825	866350	1496421	643083	1611302	658572
		Percent	100	42.08	100	0.4528	100	45.2	100	42.97	100	40.87
		Total sRNAs	11023426	6784087	11655446	6965570	11820449	7410628	11792942	7023256	11227783	6510880
		Percent	100	61.54	100	0.5976	100	62.69	100	59.55	100	57.99
