# Supplementary material for: Genome-Wide Profiling of Plutella xylostella Immunity-Related miRNAs after Isaria fumosorosea Infection
Source: Front Physiol. 2017 Dec 14;8:1054. doi: 10.3389/fphys.2017.01054 (PMC5735356; doi:10.3389/fphys.2017.01054)
Supplement: Supplementary file 6 [file Table2.XLSX]

## Sheet: Sheet1
Table S2: Known miRNAs with their precursor sequences
miRNA name	Count					TPM					Mature Squence	Precursor Sequence
	TW	12h	18h	24h	36h	TW	12h	18h	24h	36h
pxy-mir-9b-5p	1033	646	639	538	1016	117.56	70.27	66.51	60.39	119.55	TCTTTGGTATCCTAGCTGTAGG	TGAAGCTGCATGGGCGCGGCTCGGCTCTTTGGTATCCTAGCTGTAGGCGTTTACGAAGCGGCCTAAAGTTATGGTACCGAAGTCCCGGGCCTCGCCATTCGCTACG
pxy-mir-9b-3p	176	141	172	122	182	20.03	15.34	17.9	13.7	21.42	TAAAGTTATGGTACCGAAGTC	TGAAGCTGCATGGGCGCGGCTCGGCTCTTTGGTATCCTAGCTGTAGGCGTTTACGAAGCGGCCTAAAGTTATGGTACCGAAGTCCCGGGCCTCGCCATTCGCTACG
pxy-mir-9a-5p	4976	2398	2397	2116	3839	566.27	260.84	249.51	237.54	451.74	TCTTTGGTTATCTAGCTGTATGA	GTAGTAGATTGGTTAATTATCTTTGGTTATCTAGCTGTATGAGTAATATAGACATCATAAAGCTAGGTTACCGGAGTTAAGTGCCGTCTATGTC
pxy-mir-993-5p	508	613	562	839	585	57.81	66.68	58.5	94.18	68.84	TACCCTGTAGATCCGGGCTTTT	CGTGATCTACCCTGTAGATCCGGGCTTTTGTAGTTTTGTTCCTCATCAGAAGCTCGTCTCTACAGGTATCTCACGGCTGGG
pxy-mir-993-3p	540	413	395	570	506	61.45	44.92	41.12	63.99	59.54	GAAGCTCGTCTCTACAGGTATCT	CGTGATCTACCCTGTAGATCCGGGCTTTTGTAGTTTTGTTCCTCATCAGAAGCTCGTCTCTACAGGTATCTCACGGCTGGG
pxy-mir-970-3p	1709	1288	1313	1418	1861	194.48	140.1	136.67	159.18	218.99	TCATAAGACACACGCGGCTCT	GCTGGGCCGAGCCTTGCGTGTGATCTTATTGGTAGTGTGGCTTGGAAACTATCATAAGACACACGCGGCTCTGTCCGCC
pxy-mir-965-5p	45	45	50	40	63	5.12	4.89	5.2	4.49	7.41	GGGAGAAGTTATATCGCTGTATG	ATCAGCTGTATTACTGAGGGAGAAGTTATATCGCTGTATGTATTATGTGCACTATCATAAGCGTATAGCTTTTCCCCTTAGTGGTACAGCTATC
pxy-mir-965-3p	100	73	120	42	130	11.38	7.94	12.49	4.71	15.3	TAAGCGTATAGCTTTTCCCCT	ATCAGCTGTATTACTGAGGGAGAAGTTATATCGCTGTATGTATTATGTGCACTATCATAAGCGTATAGCTTTTCCCCTTAGTGGTACAGCTATC
pxy-mir-932-3p	9	5	8	11	5	1.02	0.54	0.83	1.23	0.59	TGCAAGCAGTGCGGAAGTGAGG	AGACCTCAATTCCGTAGTGCATTGCAGTAAGTAATGACACCTGCAAGCAGTGCGGAAGTGAGGTGGAG
pxy-mir-92b-5p	1942	1339	1462	1747	1834	221	145.65	152.18	196.11	215.81	AGGACGTGATTCGGTGTAACCCT	AGCGGTGGTCTGGCTAGGACGTGATTCGGTGTAACCCTTGTGTTTCCCGATCAAATTGCACCAATCCCGGCCTGCCTTCGGCCACCGCC
pxy-mir-92b-3p	257	111	191	150	188	29.25	12.07	19.88	16.84	22.12	AATTGCACCAATCCCGGCCTGC	AGCGGTGGTCTGGCTAGGACGTGATTCGGTGTAACCCTTGTGTTTCCCGATCAAATTGCACCAATCCCGGCCTGCCTTCGGCCACCGCC
pxy-mir-92a-5p	46	18	29	34	53	5.23	1.96	3.02	3.82	6.24	GGGCGGTGACTGTTGCTATATT	TGTGTGTATGGGCGGTGACTGTTGCTATATTCGGTTTTAGCGCGATATTGCACCAGTCCCGGCCTATCCACGC
pxy-mir-92a-3p	977	533	884	696	1057	111.18	57.98	92.02	78.13	124.38	TATTGCACCAGTCCCGGCCTAT	TGTGTGTATGGGCGGTGACTGTTGCTATATTCGGTTTTAGCGCGATATTGCACCAGTCCCGGCCTATCCACGC
pxy-mir-927-5p	15	10	12	11	10	1.71	1.09	1.25	1.23	1.18	TTTAGAATTCCTACGCTTTACC	AGATGTTAACCAAGAAGGAGTGAAAGAAGCTGTCCAGTTTTAGAATTCCTACGCTTTACCGTTGCCAAGTATGTGGGCAAAGCGTTTGGATTCTAAAACTGGTCTCTTCACATCGCACCGCCTGAAGACAAGAACAACA
pxy-mir-927-3p	8	10	9	12	9	0.91	1.09	0.94	1.35	1.06	CAAAGCGTTTGGATTCTAAAA	AGATGTTAACCAAGAAGGAGTGAAAGAAGCTGTCCAGTTTTAGAATTCCTACGCTTTACCGTTGCCAAGTATGTGGGCAAAGCGTTTGGATTCTAAAACTGGTCTCTTCACATCGCACCGCCTGAAGACAAGAACAACA
pxy-mir-87-3p	55	27	37	20	76	6.26	2.94	3.85	2.25	8.94	GTGAGCAAACTTTCAGGTGTGT	CACTGATGGGCCTGAACTTTTTGCTCTAACCTGTGTTGGACTAGGTGAGCAAACTTTCAGGTGTGTTAGTGC
pxy-mir-8544-5p	28	17	23	17	28	3.19	1.85	2.39	1.91	3.29	AACGCTTTGTGAGCTACATTAT	TGCGGCGCCGCTATGAACGCTTTGTGAGCTACATTATACATTCAACTAAATAATGTAGCTCACAAAGCGTTCAAGTCGGCACCAAG
pxy-mir-8544-3p	25	14	25	20	24	2.85	1.52	2.6	2.25	2.82	AATGTAGCTCACAAAGCGTTCA	TGCGGCGCCGCTATGAACGCTTTGTGAGCTACATTATACATTCAACTAAATAATGTAGCTCACAAAGCGTTCAAGTCGGCACCAAG
pxy-mir-8539-5p	269	149	120	75	179	30.61	16.21	12.49	8.42	21.06	AGTAATTTCCAGATAAACGTA	TATGTAATTAGTGGCGGAGTAATTTCCAGATAAACGTACGTCTTTATATCTACGTTTATTTGGAAACTATCCCGGCACAATTACCAT
pxy-mir-8536b-5p	12	11	6	12	12	1.37	1.2	0.62	1.35	1.41	GTGACATAGCTGGGATAAGTT	TAATCTGACATTAGTCAGTGACATAGCTGGGATAAGTTAGTGTGAAATGAAACCTATCTCAGCTATGTCACTATCTCGTGTCAGGAAT
pxy-mir-8536b-3p	648	508	446	500	749	73.74	55.26	46.42	56.13	88.14	CCTATCTCAGCTATGTCACTA	TAATCTGACATTAGTCAGTGACATAGCTGGGATAAGTTAGTGTGAAATGAAACCTATCTCAGCTATGTCACTATCTCGTGTCAGGAAT
pxy-mir-8533-3p	9	8	9	12	6	1.02	0.87	0.94	1.35	0.71	TTCTAGAGGATCTTGGGCGCGC	GTCGTTTGTTGTGTCGATGGGCAAGCCCAAAATCCACTAGAAAGGGCGAGAAAGAATTCTAGAGGATCTTGGGCGCGCGTACTCGACACTACTGAACTAC
pxy-mir-8530-5p	33	26	20	58	20	3.76	2.83	2.08	6.51	2.35	ACAGATCGTGATGGCCTTAGA	GCTGGCGGGCGGTGCGGACAGATCGTGATGGCCTTAGACTTTCGTAGATCTAAGGTCATCACGTTTTGTCCCTACCGTCCAGCCGAA
pxy-mir-8527-3p	11	11	12	7	12	1.25	1.2	1.25	0.79	1.41	CTATGAGAAAGCACGTAACAGT	GCGGAGGACGCGGCACTACGAGCTTTCTCGTAGCACGGGCCAGTCCTGCTATGAGAAAGCACGTAACAGTAATAAATCCTCAGA
pxy-mir-8525-5p	4	5	10	3	7	0.46	0.54	1.04	0.34	0.82	TCCTGTATGTGAACAACATAACTG	GACTATGTGGTGCCGTGTCCTGTATGTGAACAACATAACTGTAAGTACAACCAGTTGTTTTTCACATATAGAATACGGCGCCATATTGA
pxy-mir-8521-3p	23	13	29	33	29	2.62	1.41	3.02	3.7	3.41	CTTGTCCCGAATTTTGACTCGGCC	GTTCTTGTCTCTGGCGCGGCAGTCAGAATTCGGGACAAGCCCGGAGCGGTGGCTTGTCCCGAATTTTGACTCGGCCAAATCAAAAC
pxy-mir-8520-5p	12	13	7	3	7	1.37	1.41	0.73	0.34	0.82	TATACGACTCTCTGGCGATGCC	CTTAGCCCCTTCTCCCACTATACGACTCTCTGGCGATGCCACAGCGACTACGACTGGCTTCGCCAGAGAGTCGCATAGTGGGAGATGGGGTTTAA
pxy-mir-8520-3p	2	4	-	6	11	0.23	0.44	-	0.67	1.29	CTTCGCCAGAGAGTCGCATAGT	CTTAGCCCCTTCTCCCACTATACGACTCTCTGGCGATGCCACAGCGACTACGACTGGCTTCGCCAGAGAGTCGCATAGTGGGAGATGGGGTTTAA
pxy-mir-8509-5p	11	2	1	5	5	1.25	0.22	0.1	0.56	0.59	TATAAATCCTCTTTTGCACTGA	CAAGCCAAAACTCCCGGATCGGTTTATAAATCCTCTTTTGCACTGAATGGGCATGCTCAGTGGAAAAGAGGATCTGTAGATCGATCCGGGTATGCGCAAC
pxy-mir-8509-3p	39	22	18	30	32	4.44	2.39	1.87	3.37	3.77	AGTGGAAAAGAGGATCTGTAGA	CAAGCCAAAACTCCCGGATCGGTTTATAAATCCTCTTTTGCACTGAATGGGCATGCTCAGTGGAAAAGAGGATCTGTAGATCGATCCGGGTATGCGCAAC
pxy-mir-8507-5p	139	80	116	176	135	15.82	8.7	12.07	19.76	15.89	GGGGGTTTTTGGATACGCAGAA	ATGGCAATGGCCGCCTTGTCAGGGGGTTTTTGGATACGCAGAATGTTTTGTCATACATCCAGCATATCCAAAAACTCATCTGATAATTTGGCCTCTGCGTC
pxy-mir-8507-3p	1093	403	553	831	894	124.38	43.84	57.56	93.29	105.2	CAGCATATCCAAAAACTCATCTG	ATGGCAATGGCCGCCTTGTCAGGGGGTTTTTGGATACGCAGAATGTTTTGTCATACATCCAGCATATCCAAAAACTCATCTGATAATTTGGCCTCTGCGTC
pxy-mir-8506-5p	15	22	15	12	21	1.71	2.39	1.56	1.35	2.47	CCTGTGACTCTCACACCTGGTA	ATGCCGCCTGTGACTCTCACACCTGGTACGTTCGTGGATGCTATTAGGTGTGAGGGTCACAGCTAGTTTGGTGGAGG
pxy-mir-8506-3p	177	196	217	149	219	20.14	21.32	22.59	16.73	25.77	TTAGGTGTGAGGGTCACAGCT	ATGCCGCCTGTGACTCTCACACCTGGTACGTTCGTGGATGCTATTAGGTGTGAGGGTCACAGCTAGTTTGGTGGAGG
pxy-mir-8502-3p	20	9	23	28	15	2.28	0.98	2.39	3.14	1.77	CAGGATGTCGGCATTCAGCGT	TTGCAAGGTTTAGTCGCTGAATGCCGACATTCTGTAAGTAATAGTAATTTTCCAGGATGTCGGCATTCAGCGTCGAAGCCCTTTGCAATA
pxy-mir-8499a-5p	31	22	27	52	26	3.53	2.39	2.81	5.84	3.06	ACATCGACCAATGAAACTGCAT	ACTGCGAGGTAAACATCGACCAATGAAACTGCATCAAACGCTCATGCAATTTCATTGGTTGATGATTTCCTCGCTCA
pxy-mir-8495-5p	518	520	437	623	560	58.95	56.56	45.49	69.94	65.9	AGAGTCTTGACATGTTCCAACG	AATGGAAGAATGCTGTGGTGGAGCAGAGTCTTGACATGTTCCAACGTGTTGTCGGTGCCGCTGGGGCATGTCAAGACTCGGCTGCATCACGGCGATGGCCTCG
pxy-mir-8495-3p	174	137	146	286	88	19.8	14.9	15.2	32.11	10.36	CTGGGGCATGTCAAGACTCGGC	AATGGAAGAATGCTGTGGTGGAGCAGAGTCTTGACATGTTCCAACGTGTTGTCGGTGCCGCTGGGGCATGTCAAGACTCGGCTGCATCACGGCGATGGCCTCG
pxy-mir-8494-5p	15	2	18	11	12	1.71	0.22	1.87	1.23	1.41	CTTCTCTACTGAGTCTGGCAGTG	AATGATAAGGCATCTTCTTCTCTACTGAGTCTGGCAGTGGTTTTAATTTAATATTCACTGACAAACCCAGTAGAGAAATAGATTACTTATTTTA
pxy-mir-8494-3p	38	20	35	46	16	4.32	2.18	3.64	5.16	1.88	CTGACAAACCCAGTAGAGAAAT	AATGATAAGGCATCTTCTTCTCTACTGAGTCTGGCAGTGGTTTTAATTTAATATTCACTGACAAACCCAGTAGAGAAATAGATTACTTATTTTA
pxy-mir-8489a-3p	2961	2636	2246	3251	2335	336.96	286.73	233.79	364.95	274.76	CAAATTCAGAGGTAACGGCACA	AAATGGCCAATTTAGTGGCCGTTACCTCTGAGCTTGTATGTCCATAAATTCATCCAAATTCAGAGGTAACGGCACACTACATTAGGCTACTG
pxy-mir-7b-5p	155	36	25	17	53	17.64	3.92	2.6	1.91	6.24	TGGAAGACTAGTGATTTTGTTGTT	CAAGAGGCGTCGATTGCCCCGAGTTGTATGGAAGACTAGTGATTTTGTTGTTTTATTGAATTAACAAGGAATCACTAATCTCCCTACAAAGCGGTGGCCCTTGCTTCGGA
pxy-mir-79-3p	235	82	87	81	159	26.74	8.92	9.06	9.09	18.71	ATAAAGCTAGATTACCAAAGCA	CACCGCGCCGGCGCTTTGGCGATTTAGCTCCATGACGTGTCGCAAGCTCATAAAGCTAGATTACCAAAGCACCGTCCGTGCTGGTA
pxy-mir-750-5p	9	13	13	11	11	1.02	1.41	1.35	1.23	1.29	AGTTGGACAGGGGATCTAGACA	CAAGGCTCCACGTCTGAGTTGGACAGGGGATCTAGACAGTTCGCAACATACTTCTGCCAGATCTAACTTTCCAGCTCACGCGTGGAGCCAAC
pxy-mir-750-3p	621	753	858	528	795	70.67	81.91	89.31	59.27	93.55	CCAGATCTAACTTTCCAGCTCA	CAAGGCTCCACGTCTGAGTTGGACAGGGGATCTAGACAGTTCGCAACATACTTCTGCCAGATCTAACTTTCCAGCTCACGCGTGGAGCCAAC
pxy-mir-745-3p	233	111	171	238	107	26.52	12.07	17.8	26.72	12.59	TAGCTGCCTAGCGAAGGGCAAC	TCATGTCAGTTGCGGCTCATCGTCTGGCACTTTGCTTGTTAATATCGCTAGCTGCCTAGCGAAGGGCAACAAATGACAGAG
pxy-mir-71-5p	628	339	429	612	418	71.47	36.87	44.66	68.7	49.19	TGAAAGACATGGGTAGTGA	CGCTCTAGCCATATGAAAGACATGGGTAGTGAGATGTCCAAGTACATCAAAAATTCTCACTACCTTGTCTTTCATGTGGACTGAGCA
pxy-mir-71-3p	76	27	20	35	46	8.65	2.94	2.08	3.93	5.41	TCTCACTACCTTGTCTTTCATG	CGCTCTAGCCATATGAAAGACATGGGTAGTGAGATGTCCAAGTACATCAAAAATTCTCACTACCTTGTCTTTCATGTGGACTGAGCA
pxy-mir-6307-3p	15	14	15	10	14	1.71	1.52	1.56	1.12	1.65	CAAGCTCGAACTTTTCCTGCGC	TCAGGGGTGCGGGAAAAGTCCGCCTTTGACGTCCCACTAACGGTCAAGCTCGAACTTTTCCTGCGCCACCGTG
pxy-mir-375-5p	67	85	63	65	68	7.62	9.25	6.56	7.3	8	ACCCGAGCGGTTTGAGCAAACTA	AGGGTGCGGCGACCCGAGCGGTTTGAGCAAACTATTTGGTAGTTTAGTTTGTTCGCCCCGGCTCGTGTCGCTGGGCCCGGC
pxy-mir-375-3p	51	57	61	48	50	5.8	6.2	6.35	5.39	5.88	TTTGTTCGCCCCGGCTCGTGTCG	AGGGTGCGGCGACCCGAGCGGTTTGAGCAAACTATTTGGTAGTTTAGTTTGTTCGCCCCGGCTCGTGTCGCTGGGCCCGGC
pxy-mir-34-5p	1276	2004	1639	2667	1192	145.21	217.98	170.61	299.39	140.26	TGGCAGTGTGGTTAGCTGGTTGT	ACGGGTAGACCGCGTTGGCAGTGTGGTTAGCTGGTTGTTGTTGACATCCAACAGCCGCTAGCGACACTGCTCCGGCGTTCACCCGA
pxy-mir-34-3p	10	19	9	17	15	1.14	2.07	0.94	1.91	1.77	AGCCGCTAGCGACACTGCTCCG	ACGGGTAGACCGCGTTGGCAGTGTGGTTAGCTGGTTGTTGTTGACATCCAACAGCCGCTAGCGACACTGCTCCGGCGTTCACCCGA
pxy-mir-33-5p	57	68	87	96	61	6.49	7.4	9.06	10.78	7.18	GTGCATTGTAGTTGCATTGCA	ACTATTACGGAAGTGCATTGTAGTTGCATTGCACTTGTACTATTGTGCAATATTACTACAAGGCAACCTTCGCATTAGTT
pxy-mir-3338-3p	10	6	-	1	-	1.14	0.65	-	0.11	-	CATGTACTTACTTTGTTTGTTCT	ATAGAGTAGTTCACAGCAAACACAGTAGGGTGCAATGCTAAAGACCAATCATGCATGTACTTACTTTGTTTGTTCTGAAACATTCTAACGA
pxy-mir-317-3p	1016	1357	1269	1886	1295	115.62	147.61	132.09	211.72	152.38	TGAACACAGCTGGTGGTATC	TCGGCTATCGAACGACCGGGTGCCACGCTGTGCTCCCTCAGGTTTCATTGCGAGTGAACACAGCTGGTGGTATCTCAGTTGTTCCCTAGTT
pxy-mir-316-5p	8	17	6	6	21	0.91	1.85	0.62	0.67	2.47	TGTCTTTTTCCGCTTTGCTGCTG	CATAAATTTGTCTTTTTCCGCTTTGCTGCTGATTTAGTTCATGTCAACAGCAAAGTGAAAAGGTCTCCTTTATGA
pxy-mir-31-5p	12857	11904	13039	12037	10224	1463.13	1294.84	1357.25	1351.24	1203.07	AGGCAAGATGTCGGCATAGCTGA	CTGGGAAGGCAAGATGTCGGCATAGCTGATTGATGTGATATACGGCTGTGTCACATCGAGCCAGCTCAA
pxy-mir-308-5p	69	60	60	58	87	7.85	6.53	6.25	6.51	10.24	CGCAGTATTATTCCAGTGAATGT	ATGCGCAGTATTATTCCAGTGAATGTGTTTCAGCTACAATCACAGGATAATACTGCGAGT
pxy-mir-308-3p	361	450	664	582	410	41.08	48.95	69.12	65.33	48.25	AATCACAGGATAATACTGCGA	ATGCGCAGTATTATTCCAGTGAATGTGTTTCAGCTACAATCACAGGATAATACTGCGAGT
pxy-mir-307-3p	56	44	22	39	46	6.37	4.79	2.29	4.38	5.41	TCACAACCTCCTTGAGTGAGCGA	CCGGTGACTCACTCAACCTGGGTGTGATGTGTGCACTCGCGGCGCAGCCCATCACAACCTCCTTGAGTGAGCGACCGT
pxy-mir-306-5p	3077	2469	2909	2872	2478	350.16	268.56	302.8	322.4	291.59	CCAGGTACTAGGTGACTCTGA	TAACGCAGGTCCATTCCAGGTACTAGGTGACTCTGAGTGGTTGAATATCTCAGAGCTGTCTGGTGCCTCAACATGGATCTCGGTA
pxy-mir-306-3p	10	9	15	14	14	1.14	0.98	1.56	1.57	1.65	AGAGCTGTCTGGTGCCTCAACA	TAACGCAGGTCCATTCCAGGTACTAGGTGACTCTGAGTGGTTGAATATCTCAGAGCTGTCTGGTGCCTCAACATGGATCTCGGTA
pxy-mir-2b-5p	15	8	8	5	19	1.71	0.87	0.83	0.56	2.24	CCGTCAAAGCCGGTTGATCAT	GCGATGTGGCCGCGCCGTCAAAGCCGGTTGATCATAGGTCATTGCGCAGCTATCACAGCCAGCTTTGATGAGCACGGCCGCATTGC
pxy-mir-2b-3p	889	474	551	692	688	101.17	51.56	57.35	77.68	80.96	TCACAGCCAGCTTTGATGAGCA	GCGATGTGGCCGCGCCGTCAAAGCCGGTTGATCATAGGTCATTGCGCAGCTATCACAGCCAGCTTTGATGAGCACGGCCGCATTGC
pxy-mir-2a-5p	4202	4370	3200	4384	5039	478.19	475.34	333.09	492.14	592.94	GCAGCAAAGCGGCTGTGACTT	ATATTGAATCCGGTGAAGGCAGCAAAGCGGCTGTGACTTATGTCTTCCATATCATATCACAGCCAGCTTTGTTGACTTTACTGATTTGAATT
pxy-mir-2a-3p	101	47	23	33	97	11.49	5.11	2.39	3.7	11.41	TATCACAGCCAGCTTTGTTGACT	ATATTGAATCCGGTGAAGGCAGCAAAGCGGCTGTGACTTATGTCTTCCATATCATATCACAGCCAGCTTTGTTGACTTTACTGATTTGAATT
pxy-mir-285-3p	126	141	165	179	152	14.34	15.34	17.18	20.09	17.89	TAGCACCATTCGAATTCAGTGC	ACGTGGATCCATTATTTGACAACTGTATTCGAGTGCGTGAAAGAGTTTTACATCATCTAGCACCATTCGAATTCAGTGCTCGAATTTGGACGCCCTGCG
pxy-mir-283-5p	33	13	14	12	25	3.76	1.41	1.46	1.35	2.94	AAATATCAGCTGGTAATTCTGGG	TAAATATCAGCTGGTAATTCTGGGGTTAGACTCCCCCAGAGTGCTAGTTGGTATCCA
pxy-mir-283-3p	12	7	5	4	7	1.37	0.76	0.52	0.45	0.82	CAGAGTGCTAGTTGGTATCCA	TAAATATCAGCTGGTAATTCTGGGGTTAGACTCCCCCAGAGTGCTAGTTGGTATCCA
pxy-mir-282-5p	282	286	326	103	604	32.09	31.11	33.93	11.56	71.07	TAGCCTCTCCTTGGCTTTGTCT	GCCCCGGGACCTTGACCTAGCCTCTCCTTGGCTTTGTCTGTGTCGTTCACTTCAGACATAGCCTGTTAGAGGTTACGTTAAACCCACGGCT
pxy-mir-282-3p	12	13	17	13	9	1.37	1.41	1.77	1.46	1.06	ACATAGCCTGTTAGAGGTTACG	GCCCCGGGACCTTGACCTAGCCTCTCCTTGGCTTTGTCTGTGTCGTTCACTTCAGACATAGCCTGTTAGAGGTTACGTTAAACCCACGGCT
pxy-miR-281-5p	9156	10361	10020	7132	10957	1041.95	1127.01	1043	800.62	1289.32	AAGAGAGCTATCCGTCGACAGT	TCTGTTAATGAAGAGAGCTATCCGTCGACAGTATTGACCATAAAAACTGTCATGGAGTTGCTCTCTTTATGAACGG
pxy-miR-281-3p	6	6	7	-	11	0.68	0.65	0.73	-	1.29	CTGTCATGGAGTTGCTCTCTT	TCTGTTAATGAAGAGAGCTATCCGTCGACAGTATTGACCATAAAAACTGTCATGGAGTTGCTCTCTTTATGAACGG
pxy-mir-279c-3p	4658	5833	5468	7341	6376	530.08	634.48	569.17	824.08	750.27	TGACTAGATCCATACTCGTCTG	ATATTTGTGGGCGAGTTTGCTTCTGGTTCATGTATTATTGATACTCATGACTAGATCCATACTCGTCTGCAGC
pxy-mir-279b-3p	1211	880	860	1384	893	137.81	95.72	89.52	155.36	105.08	TGACTAGATTTTCACTCATCCT	TTTCTCTTCTGGACGATGAGTGAATTTTTAGTTCACGTTTTGACAATACCGTGACTAGATTTTCACTCATCCTCTATGGGAGCGA
pxy-mir-279a-5p	37	27	23	24	34	4.21	2.94	2.39	2.69	4	GATGAGTGGAGGTTTAGTGCATG	TCAATTTCTTTCGATGAGTGGAGGTTTAGTGCATGTTCTTGGTACACCATGACTAGATCCACACTCATCCATGGAAGTTGC
pxy-mir-279a-3p	1984	1593	1695	2156	1775	225.78	173.28	176.43	242.03	208.87	TGACTAGATCCACACTCATCCA	TCAATTTCTTTCGATGAGTGGAGGTTTAGTGCATGTTCTTGGTACACCATGACTAGATCCACACTCATCCATGGAAGTTGC
pxy-mir-2796-3p	911	1052	1054	2189	643	103.67	114.43	109.71	245.73	75.66	GTAGGCCGGCGGAAACTACTTGC	AGAAGATGAGAGTAGTCGGCAGGGGTTTCTTTCGGCCTTCAGCGTGTCTGTAGTCTGTAGGCCGGCGGAAACTACTTGCTGGATGCTCTCCATCATCA
pxy-mir-278-5p	1284	1378	1363	945	1301	146.12	149.89	141.88	106.08	153.09	CCCGGACGAACTTCCCAGATCG	AGTATCAAGTGCTACGCCCGGACGAACTTCCCAGATCGGCCGGTGCTCGGGTCGGTGGGATCTTCGTCCGTTTGTATCGCTTATACGT
pxy-mir-278-3p	3024	2276	2284	2240	3370	344.13	247.57	237.74	251.46	396.55	TCGGTGGGATCTTCGTCCGTTT	AGTATCAAGTGCTACGCCCGGACGAACTTCCCAGATCGGCCGGTGCTCGGGTCGGTGGGATCTTCGTCCGTTTGTATCGCTTATACGT
pxy-mir-2768-3p	125	40	49	46	89	14.23	4.35	5.1	5.16	10.47	ATTGGTTAAGATATTGCATCAT	TAGGGTCTGATGAATTGGGAGGCTTGGTGGGGTCGGTGCTGGCTGGTGTCGCCGATTCGGTTCCCAATATTGATTGGTTAAGATATTGCATCATTTCATCGGGTATCACCAGCTTGTTTTCCACCATTT
pxy-mir-2767-5p	532	227	433	844	241	60.54	24.69	45.07	94.75	28.36	CAAGTAAATCTCGTGCGGCTG	TTTATTTCGTAGTCGTCTCAAGTAAATCTCGTGCGGCTGCTGTTTCATCCACAGGCGCTCTAGATTTCCTTCTGATGACTATGGAATTCC
pxy-mir-276-5p	455	569	671	484	425	51.78	61.89	69.85	54.33	50.01	AGCGAGGTATAGAGTTCCTACG	CGATAGGTATTAACCACTAGCGAGGTATAGAGTTCCTACGTGATGATATTGTAGGAACTTCATACCGTGCTCTTGGGAAGCCTAAGT
pxy-mir-276-3p	4699	3004	2867	2217	6354	534.75	326.76	298.43	248.87	747.68	TAGGAACTTCATACCGTGCTCT	CGATAGGTATTAACCACTAGCGAGGTATAGAGTTCCTACGTGATGATATTGTAGGAACTTCATACCGTGCTCTTGGGAAGCCTAAGT
pxy-mir-2763-3p	23	30	4	7	8	2.62	3.26	0.42	0.79	0.94	TATTATGCTCATTACTTTGGAT	TCTACAACGTCCCCAAAGTAGTGAACGTAATTTATCGTGAGCCCGGCAATAGATATTATGCTCATTACTTTGGATATGTTGTACGAA
pxy-mir-2756-5p	3905	3527	3619	6379	2179	444.39	383.65	376.71	716.09	256.4	TCCCTGTAGCTGCTTAGGGGCG	CGAGCGCAGGGCGCGGTCCCTGTAGCTGCTTAGGGGCGTTGCCTCCGCCCCCGAGTGCCTACAGCGACTGTGCCCTGCGCATA
pxy-mir-2755-3p	11483	10586	10295	13527	8105	1306.77	1151.48	1071.62	1518.51	953.72	CACCCTGTCAGACCATACTTGTT	GGTGGCTCAAGGTGGCCTTGCAGCGTGTTTTCTATAGGTTTGCACCCTGTCAGACCATACTTGTTCTAA
pxy-mir-274-5p	21	38	41	20	45	2.39	4.13	4.27	2.25	5.3	TTTGTGACCGTCACTAACGGGCA	TGTGTTAGACGAAGTTGGTTTGTGACCGTCACTAACGGGCAGTAGTCTATGGTTTGCTCGTTTTGATGATCGCAAAATTAACTCGCTTGACTAT
pxy-mir-274-3p	30	60	65	33	58	3.41	6.53	6.77	3.7	6.82	CTCGTTTTGATGATCGCAAAATT	TGTGTTAGACGAAGTTGGTTTGTGACCGTCACTAACGGGCAGTAGTCTATGGTTTGCTCGTTTTGATGATCGCAAAATTAACTCGCTTGACTAT
pxy-mir-263-5p	16	12	13	13	9	1.82	1.31	1.35	1.46	1.06	CTTGGCACTGGGAGAATTCACAG	TGGCAACCCTGTCCCTTGGCACTGGGAGAATTCACAGGAGTTATAAGAAATACCCGTGAATTTCCTGATGCCTTAGCTCAGGGTTGCCA
pxy-mir-252-5p	556	363	393	486	522	63.27	39.48	40.91	54.56	61.42	CTAAGTACTAGTGCCGCAGGAG	AGAACTAAATCTTGTTCCTAAGTACTAGTGCCGCAGGAGTGTTTTTACTATCTCCTGCTGCTTAAGTGCTTATCAAGAAGTATTTAGTGCT
pxy-mir-2525-3p	47	27	38	34	41	5.35	2.94	3.96	3.82	4.82	TCTGGCGGCAACTGTTGTGGAC	TGCCAGCGTCCAGTGGCAACAGTTGCCAACAGACATTTTGAAACCTGGTTTTTCTGGCGGCAACTGTTGTGGACAGGACGCTGTAA
pxy-mir-190-5p	1429	910	1030	1094	803	162.62	98.98	107.21	122.81	94.49	AGATATGTTTGATATTCTTGGTTG	AGAAGCCATGTCGCGGGCAGTCAGATATGTTTGATATTCTTGGTTGTGTCCAGTTCATTCACCCGAGAATCAAACATATTAGTACTGACCGCGACTTCACTTC
pxy-mir-184-3p	45689	37401	40854	48942	27575	5199.41	4068.25	4252.55	5494.11	3244.77	TGGACGGAGAACTGATAAGGGC	AATGTATTGACGGGCCCTTGTCATTTCTTTGGCCCTGTGTGCCTAATACTACTGGACGGAGAACTGATAAGGGCTTGTCTTGCATA
pxy-mir-14b-5p	20	24	24	27	20	2.28	2.61	2.5	3.03	2.35	CGGGGGGAGAGATTGACTTGACT	AATGCCTTTTGTGTCGGGGGGAGAGATTGACTTGACTGTTTAATTCAGTCAGTCTTTTTCTCTCTCCTATATAATCGGTAT
pxy-mir-14b-3p	417	289	288	221	302	47.45	31.44	29.98	24.81	35.54	TCAGTCTTTTTCTCTCTCCTAT	AATGCCTTTTGTGTCGGGGGGAGAGATTGACTTGACTGTTTAATTCAGTCAGTCTTTTTCTCTCTCCTATATAATCGGTAT
pxy-mir-14a-3p	234	336	439	236	144	26.63	36.55	45.7	26.49	16.94	TCAGTCTTTTTCTCTTTCTTAT	AGTTTGTCGTATGGGGAGAGAAATCGACTTAGACTTTGTTTTGTATCAGTCAGTCTTTTTCTCTTTCTTATATGATAGACTTCA
pxy-mir-1-3p	371221	289079	276684	241868	404656	42245	31444.2	28800.4	27151.5	47616.2	TGGAATGTAAAGAAGTATGGAG	CTAGCGCTAGTTCCGTGCTTCCTTACTTCCCATAGTGCTTATCGATCGTATGGAATGTAAAGAAGTATGGAGCTGCGC
pxy-mir-13b-5p	3606	2744	2136	2359	3945	410.36	298.48	222.34	264.82	464.21	TCGCAAAAACGGCTGTGCAAATG	CATGGTCCATTCGCAAAAACGGCTGTGCAAATGTGTCTTTAGTATCATATCACAGCCATTTTTGACGAGTTGGACTATGT
pxy-mir-13b-3p	68	35	45	15	64	7.74	3.81	4.68	1.68	7.53	TATCACAGCCATTTTTGACGAGT	CATGGTCCATTCGCAAAAACGGCTGTGCAAATGTGTCTTTAGTATCATATCACAGCCATTTTTGACGAGTTGGACTATGT
pxy-mir-137-3p	14	6	10	7	6	1.59	0.65	1.04	0.79	0.71	TTATTGCTTGAGAATACACGTAG	TAACTTGGAGGTCACGTGTATTCTTGGGGAATTAACACACATTGTGAGATGTTATTGCTTGAGAATACACGTAGCTGACAGGG
pxy-mir-12-5p	366	493	512	454	376	41.65	53.63	53.29	50.96	44.24	TGAGTATTACTTCAGGTACT	TCTGAGTATTACTTCAGGTACTGGTGTCATTGATAAAGGATGCGCGGCATGATAGAGCGCTCAGCCTTTGCATTTCAAACAGACTGATTTGTAAAAAATATATACTTACA
pxy-mir-124-3p	165	167	130	197	105	18.78	18.17	13.53	22.11	12.36	TAAGGCACGCGGTGAATGCCA	TCCTCGCGTTCACTGTCGTCCCTTTATGTGTTCATAGTAGTCATAAGGCACGCGGTGAATGCCAAGAGG
pxy-mir-1175-5p	32	41	41	23	43	3.64	4.46	4.27	2.58	5.06	AAGTGGAGGTGTGATCTCTTC	GGGTTAAGTGGAGGTGTGATCTCTTCACTTTTTTACATTAAAGTGAGATTCAACTCCTCCAACTTAATCCGG
pxy-mir-1175-3p	54	90	43	36	59	6.15	9.79	4.48	4.04	6.94	TGAGATTCAACTCCTCCAACTT	GGGTTAAGTGGAGGTGTGATCTCTTCACTTTTTTACATTAAAGTGAGATTCAACTCCTCCAACTTAATCCGG
pxy-mir-11-3p	511	409	445	381	567	58.15	44.49	46.32	42.77	66.72	CATCACAGTCAGAGTTCTAGCT	GCGTTTTGTGGCTAGACCTCACACTGTGACCTGTGTTAAGTTCCACATCACAGTCAGAGTTCTAGCTACACGCCGCGA
pxy-mir-10-5p	6647	4482	4503	6458	5884	756.43	487.52	468.72	724.96	692.38	TACCCTGTAGATCCGAATTTGT	TAGCATCAAATATTAGTGCCCTACATCTACCCTGTAGATCCGAATTTGTTTGAAGTGAGGCGACAAATTCGGTTCTAGAGAGGTTTGTGTGGTGCACG
pxy-mir-10-3p	18052	11877	12032	13447	16493	2054.32	1291.91	1252.43	1509.53	1940.75	CAAATTCGGTTCTAGAGAGGTTT	TAGCATCAAATATTAGTGCCCTACATCTACCCTGTAGATCCGAATTTGTTTGAAGTGAGGCGACAAATTCGGTTCTAGAGAGGTTTGTGTGGTGCACG
pxy-mir-100-3p	1976	918	1108	1015	1267	224.87	99.85	115.33	113.94	149.09	AACCCGTAGATCCGAACTTGTG	AGTATTTTTTGGATTTATCAAAACAGTTCTAGCAGTAACTCCCCCTAAACTGGAACCCGTAGATCCGAACTTGTGC
pxy-mir-1000-5p	11	7	3	5	9	1.25	0.76	0.31	0.56	1.06	ATATTGTCCTGTCACAGCAGTA	CGCTCGCTTCCACCATATTGTCCTGTCACAGCAGTACGTACCAGTTACTGCTGCGCCGGGACAAAACGGTGGAGGTGTTGCA
pxy-let-7-5p	77144	62823	67701	101438	64418	8779	6833.5	7047.09	11387.2	7580.12	TGAGGTAGTAGGTTGTATAG	CAATGATCCATGTCACTCGGCCAGCTGAGGTAGTAGGTTGTATAGTACAGTATTACACCGAACGGGGGACTGTATAGCCTGCTAACTTTCCTGGCCAGTGACCGTATCGACGAGG
pxy-let-7-3p	11	5	5	4	19	1.25	0.54	0.52	0.45	2.24	CTGTATAGCCTGCTAACTTTCC	CAATGATCCATGTCACTCGGCCAGCTGAGGTAGTAGGTTGTATAGTACAGTATTACACCGAACGGGGGACTGTATAGCCTGCTAACTTTCCTGGCCAGTGACCGTATCGACGAGG
pxy-mir-8514	46	48	72	81	74	5.23	5.22	7.5	9.09	8.71	ACAGCGATACGGCTTTTCGCTT	TGGATATCAATTACTCAGTAGACATGTTTTGATTCTGTCACTGGGAGATTGATACCATC
pxy-mir-8505	19	-	-	-	14	2.16	-	-	-	1.65	CCTCCATAGACTCTAGATTAAC	TAATCTAGAATCTATGGAGGCGTAGGGGTCCAACCCTAATCCTCCATAGACTCTAGATTAAC
pxy-mir-8491	38	19	87	117	-	4.32	2.07	9.06	13.13	-	AGTAGATAGTCAGGTAAACGA	AGTAGATAGTCAGGTAAACGAACGTGCCAGCCTCGTTTGCCTTATTATCAACTCC
