# Supplementary material for: Genome-Wide Profiling of Plutella xylostella Immunity-Related miRNAs after Isaria fumosorosea Infection
Source: Front Physiol. 2017 Dec 14;8:1054. doi: 10.3389/fphys.2017.01054 (PMC5735356; doi:10.3389/fphys.2017.01054)
Supplement: Supplementary file 7 [file Table3.XLSX]

## Sheet: Sheet1
Table S3: Known miRNAs without precursor sequences
miRNA name	Count					TPM					Squence
	TW	12h	18h	24h	36h	TW	12h	18h	24h	36h
miR-998-5p	197	198	160	184	158	22.42	21.54	16.65	20.66	18.59	TAGCACCATGGGATTCAGCTC
miR-989-3p	969	1013	1499	2033	1289	110.27	110.19	156.03	228.22	151.68	GTGTGATGTGACGTAGTGGAAG
miR-8-5p	6708	6113	8121	5830	5736	763.37	664.93	845.33	654.46	674.96	CATCTTACCGGGCAGCATTAGA
miR-8-3p	13831	7723	11840	5971	11329	1573.97	840.06	1232.44	670.29	1333.09	TAATACTGTCAGGTAAAGATGT
miR-72-5p	278	226	188	209	247	31.64	24.58	19.57	23.46	29.06	AGGCAAGATGTTGGCATAGC
miR-6094-3p	255	393	292	141	278	29.02	42.75	30.39	15.83	32.71	TATTCGAGACCTCTGCTGATCC
miR-3477-5p	25	22	12	9	23	2.85	2.39	1.25	1.01	2.71	TAATCTCATTTGGTAACTGTGA
miR-305-5p	652	911	724	329	900	74.2	99.09	75.36	36.93	105.9	ATTGTACTTCATCAGGTGCTCTGG
miR-277-5p	156	90	119	131	107	17.75	9.79	12.39	14.71	12.59	TAAATGCACTATCTGGTACGACA
miR-277-3p	13	-	5	12	-	1.48	-	0.52	1.35	-	CGTGCCAGGAGTGCGTTTGCA
miR-2765-5p	842	832	605	454	668	95.82	90.5	62.98	50.96	78.6	TGGTAACTCCACCACCGTTGGC
miR-275-3p	78983	98920	88484	70280	67102	8988.27	10759.9	9210.42	7889.46	7895.95	TCAGGTACCTGAAGTAGCGCGC
miR-2-3p	241	111	156	85	200	27.43	12.07	16.24	9.54	23.53	TATCACAGCCAGCTTTGATGAGCGG
miR-133-5p	367	306	207	176	510	41.76	33.28	21.55	19.76	60.01	TTGGTCCCCTTCAACCAGCTGT
bantam-3p	415	411	426	501	332	47.23	44.71	44.34	56.24	39.07	TGAGATCATTGTGAAAGCTGATT
