# Supplementary material for: Genome-Wide Profiling of Plutella xylostella Immunity-Related miRNAs after Isaria fumosorosea Infection
Source: Front Physiol. 2017 Dec 14;8:1054. doi: 10.3389/fphys.2017.01054 (PMC5735356; doi:10.3389/fphys.2017.01054)
Supplement: Supplementary file 8 [file Table4.XLSX]

## Sheet: NEW
Table S4: Novel miRNAs with precursor sequences
miRNA name	Count					Transcripts Per Million (TPM)					Description	Mature Squence	Star sequence	Precursor sequence
	TW	12h	18h	24h	36h	TW	12h	18h	24h	36h
novel_mir1	6459	5791	5470	6528	5677	735.04	629.96	569.46	732.82	668.01	NW_011952033:609757:1_609699	ugacuagaucuacacucauuga	aguggguguaagucuagugca	aguggguguaagucuagugcacaguuuuuaauuuugugacuagaucuacacucauuga
novel_mir2	234	221	221	180	205	26.63	24.04	23.01	20.21	24.12	NW_011952341:250538:1_250470	cuauucgugaccguuaggccuu	accccuagcggucacgaaugguu	accccuagcggucacgaaugguucuguuauguggugguuaguacaacuauucgugaccguuaggccuu
novel_mir3	33	127	61	39	30	3.76	13.82	6.35	4.38	3.53	NW_011952097:456931:1_456876	gcgguaugcgucuucacaucgc	gaugugaagacgcauaccacuu	gaugugaagacgcauaccacuuuuguauucuaagcgguaugcgucuucacaucgc
novel_mir6	17	-	20	17	-	1.93	-	2.08	1.91	-	NW_011952651:112190:1_112131	ucacugggagauugauaccauc	uggauaucaauuacucaguagaca	uggauaucaauuacucaguagacauguuuugauucugucacugggagauugauaccauc
novel_mir9	33	18	28	53	-	3.76	1.96	2.91	5.95	-	NW_011952019:871293:1_871221	aaggauguuauuucugcaguaguag	auuacugccaaggagccacuucc	auuacugccaaggagccacuuccggaaugcaacuaaagaguauccugaaggauguuauuucugcaguaguag
novel_mir10	14	26	-	28	50	1.59	2.83	-	3.14	5.88	NW_011952060:344920:1_344855	cggagagggacagaacgguuug	ggcuguuuugucccucucuguc	ggcuguuuugucccucucugucaaagaacaaauuguuccuugucggagagggacagaacgguuug
novel_mir11	16	21	71	117	56	1.82	2.28	7.39	13.13	6.59	NW_011952433:26713:1_26658	ugcgcggggacgagaggagcga	gccccccucguccccgcgcaca	ugcgcggggacgagaggagcgaguaacuuccccgccccccucguccccgcgcaca
novel_mir12	33	-	-	1556	-	3.76	-	-	174.67	-	NW_011952034:1330386:1_1330313	aggggcagagcgagugugagcauug	augcucacacucgcucugccacgcg	aggggcagagcgagugugagcauuggaauuggcucggugacgcuuccaaugcucacacucgcucugccacgcg
novel_mir13	91	152	10	44	135	10.36	16.53	1.04	4.94	15.89	NW_011952041:1051945:1_1051880	cggagagggacagaacgguuug	gacuguuuugucccucucuguc	gacuguuuugucccucucugucaaagaacaaauuguacuuugucggagagggacagaacgguuug
novel_mir14	-	-	19	-	-	-	-	1.98	-	-	NW_011952069:1192245:1_1192161	guugaggggggggcgaaugcg	caucgcucccgcccucgggacuu	guugaggggggggcgaaugcggacugacgcugguccaccuggggggaaaaugcaucgcucgcaucgcucccgcccucgggacuu
novel_mir15	-	-	15	-	-	-	-	1.56	-	-	NW_011952320:397521:1_397457	ccaggaucguggcuggcuggcc	cccagccggccuucguggag	cccagccggccuucguggaggaccugcgcgccaccagugccuccaggaucguggcuggcuggcc
novel_mir16	-	-	16	-	32	-	-	1.67	-	3.77	NW_011952566:19726:1_19663	guaaaccucagaacacggauc	uucgcgugcugaggcgcgc	guaaaccucagaacacggaucugacaacguucaguugucuaugguucgcgugcugaggcgcgc
novel_mir17	-	-	19	-	-	-	-	1.98	-	-	NW_011953334:4143:1_4091	gcucacggaccaguggacgcagcu	cugaagagaucacggcgcggcug	cugaagagaucacggcgcggcugaagcagcucacggaccaguggacgcagcu
novel_mir19	-	-	26	-	-	-	-	2.71	-	-	NW_011952118:82288:1_82201	aggagcuggcggagugggaggacg	ucuucuauccccagaaccgcg	ucuucuauccccagaaccgcgagcacaagcaccgcacgcaaguguacgugcugcgagugacgcaggagcuggcggagugggaggacg
novel_mir20	-	-	-	-	13	-	-	-	-	1.53	NW_011952099:829099:1_829036	gggagauguccuggaucgcgga	ggcuuccaggacaucaacgcgc	gggagauguccuggaucgcggacacguacgccaagaccgucggcuuccaggacaucaacgcgc
novel_mir21	112	209	228	101	64	12.75	22.74	23.74	11.34	7.53	NW_011952322:219321:1_219263	cuuugaggacguuacaucggua	ccgauguaucguccuccaugua	ccgauguaucguccuccauguaucauuguaucgauacuuugaggacguuacaucggua
novel_mir22	17	12	11	18	11	1.93	1.31	1.15	2.02	1.29	NW_011952076:776160:1_776101	gauuauuaccguaggagccgcc	ggacucccgcagugaaaaucuc	ggacucccgcagugaaaaucucgcguuuccguugggagauuauuaccguaggagccgcc
novel_mir23	30	17	-	-	-	3.41	1.85	-	-	-	NW_011952076:791945:1_791871	ugaaggggcugacgaagggacu	uaccugaguuaacucauucauu	ugaaggggcugacgaagggacuugucgguuucccaaaguugguggaaaacaguaccugaguuaacucauucauu
novel_mir25	177	79	103	83	199	20.14	8.59	10.72	9.32	23.42	NW_011952106:942410:1_942353	caauaaacacaguauccgacc	gcgggcccuguguugcuuggu	gcgggcccuguguugcuugguccgucccacuggcaccaauaaacacaguauccgacc
novel_mir26	265180	503074	367266	99192	254508	30177.7	54725.3	38234.6	11135.1	29947.6	NW_011952190:535118:1_535044	acguuugcggagcauaucgucggug	gcauuugugcgccgcgcuguc	gcauuugugcgccgcgcugucggugcaccgcauccgcggugauacugacacguuugcggagcauaucgucggug
novel_mir27	-	-	-	13	-	-	-	-	1.46	-	NW_011952036:957468:1_957411	aauuacaacucugacuucggcg	ccaaagucagaguugcaacuuc	ccaaagucagaguugcaacuucauuuauauauugaaauuacaacucugacuucggcg
novel_mir29	12	11	23	10	21	1.37	1.2	2.39	1.12	2.47	NW_011952248:349123:1_349067	uuguacauuucagcucgucuca	agacgggcucaaaugcagaacu	uuguacauuucagcucgucucauauaaacauauuagacgggcucaaaugcagaacu
novel_mir31	-	13	-	30	23	-	1.41	-	3.37	2.71	NW_011952011:2567104:1_2567052	cgcagauuacguuuucgucacg	agacggagcguagucugcguc	agacggagcguagucugcguccaggcgagacgcagauuacguuuucgucacg
novel_mir32	27	-	85	-	12	3.07	-	8.85	-	1.41	NW_011952190:533704:1_533633	guagcagagagcggagcgcgc	gcgcuucuguaaucugugugug	guagcagagagcggagcgcgcgacgugcgaguugaaauucaaauguugugcgcuucuguaaucugugugug
novel_mir33	3570	2867	1423	3222	5904	406.27	311.88	148.14	361.7	694.72	NW_011952647:85183:1_85094	guugucucggaccgugcgcguc	cggacagacggacaugacgaaac	cggacagacggacaugacgaaacuauaaggguuccguuuuugccauuuuggcuacggaacccuaaaaguugucucggaccgugcgcguc
novel_mir35	333	150	165	269	230	37.9	16.32	17.18	30.2	27.06	NW_011952252:517702:1_517649	caguagaauaaaguaagaauug	aguccuacuuuauuccgcuaua	aguccuacuuuauuccgcuauacaccagguacaguagaauaaaguaagaauug
novel_mir37	11	-	-	12	-	1.25	-	-	1.35	-	NW_011952106:942792:1_942731	gcaaucugacucuggccucgugc	ucagguuagaaccagauuucau	ucagguuagaaccagauuucauguccaccggaaaaacggcaaucugacucuggccucgugc
novel_mir38	13	195	239	127	-	1.48	21.21	24.88	14.26	-	NW_011952385:70577:1_70490	aacaccucgguccgcaucgcu	aacgugcagauaggagguuugggu	aacaccucgguccgcaucgcuggcggagacgacacgcugauccgucaguacccguucuucaccaacgugcagauaggagguuugggu
novel_mir39	15	12	-	10	20	1.71	1.31	-	1.12	2.35	NW_011952050:326509:1_326455	cgcaaauuacguucucgucaaca	cagacggagcguagucugcguc	cagacggagcguagucugcgucgagcucagacgcaaauuacguucucgucaaca
novel_mir40	-	-	-	-	14	-	-	-	-	1.65	NW_011952557:36243:1_36200	ggugggucugcugguguc	cgcacaguggaccaacugc	ggugggucugcuggugucuccggacgcacaguggaccaacugc
novel_mir41	25	13	22	17	22	2.85	1.41	2.29	1.91	2.59	NW_011952281:34972:1_34911	ccccuuguuacuaccucacuu	guguguguuguggcaaaggagau	guguguguuguggcaaaggagauuuguguggucgugccauccccuuguuacuaccucacuu
novel_mir42	10	-	11	-	-	1.14	-	1.15	-	-	NW_011952106:941970:1_941912	ucaaggcuggucgggccguggu	cacagcagcgacuccuccuugugg	ucaaggcuggucgggccguggucgguguugucaccacagcagcgacuccuccuugugg
novel_mir43	-	15	10	29	10	-	1.63	1.04	3.26	1.18	NW_011952214:38518:1_38460	agguaccaagauugaaucuaug	uaaauucauuauuggugccaga	agguaccaagauugaaucuauguugugaaaauaucauaaauucauuauuggugccaga
novel_mir44	14	19	12	-	23	1.59	2.07	1.25	-	2.71	NW_011952323:80715:1_80661	ugucgagccuggcggcuguagag	ccagucgccaagaguucugga	ugucgagccuggcggcuguagagcucugugguuccagucgccaagaguucugga
novel_mir48	-	-	11	-	10	-	-	1.15	-	1.18	NW_011952113:891140:1_891085	cacagacaguaguauaaucggcg	cggauuaccauuauuuuuuggaau	cacagacaguaguauaaucggcgcggucgcgcggauuaccauuauuuuuuggaau
novel_mir49	154	60	88	81	259	17.53	6.53	9.16	9.09	30.48	NW_011952283:270320:1_270231	gaaggucccggguucguu	ugugcccguaaaaugg	gaaggucccggguucguuucccggccggggcagauauuuguuuaaacacagauauuuguucucgggucuuggaugugcccguaaaaugg
novel_mir50	-	-	44	-	-	-	-	4.58	-	-	NW_011952551:154929:1_154863	guucgacguguggaugggc	cacgucucuuugaaucc	guucgacguguggaugggcaacgcgcgcggcaacuacuacucgcgccgccacgucucuuugaaucc
novel_mir51	242	65	-	288	219	27.54	7.07	-	32.33	25.77	NW_011952741:32832:1_32775	uugugaagauuaucgggguuuugu	aagccccguuagucuucucugag	aagccccguuagucuucucugagucgccaaaccuugugaagauuaucgggguuuugu
novel_mir52	14	-	12	-	11	1.59	-	1.25	-	1.29	NW_011952537:151979:1_151918	acgucaauaacuaugucugug	caggcucguuauugacgcug	acgucaauaacuaugucugugugguggcuucagaaauaacacaggcucguuauugacgcug
novel_mir53	-	-	-	-	10	-	-	-	-	1.18	NW_011952103:51686:1_51631	cggacuaucauuguggcaacca	guugccacaaugauaguccgaa	cggacuaucauuguggcaaccagugcucuauacguugccacaaugauaguccgaa
novel_mir54	17	26	-	11	15	1.93	2.83	-	1.23	1.77	NW_011952133:445634:1_445587	uugugacguaggauugucaau	ugacuauccuacgucacaaua	ugacuauccuacgucacaauaaguuauugugacguaggauugucaau
novel_mir55	-	-	-	-	11	-	-	-	-	1.29	NW_011952165:418710:1_418649	aauggcacuggaagaauuc	ggucucuuaguggcaucuc	aauggcacuggaagaauucacggguuuuguaacuacccccguggucucuuaguggcaucuc
