# Supplementary material for: Genome-Wide Profiling of Plutella xylostella Immunity-Related miRNAs after Isaria fumosorosea Infection
Source: Front Physiol. 2017 Dec 14;8:1054. doi: 10.3389/fphys.2017.01054 (PMC5735356; doi:10.3389/fphys.2017.01054)
Supplement: Supplementary file 9 [file Table5.xlsx]

## Sheet: 12h vs TW
	Table S5 Different expression of known miRNAs between control and 12h in Plutella xylostella
	miRNA id	Count(Tw)	Count(12h)	TPM(Tw)	TPM(12h)	log2 Ratio(12h/Tw)	Up-Down-Regulation(12/Tw)	P-value	FDR
	pxy-mir-7b-5p	155	36	17.64	3.92	-2.16993	Down	3.29244e-20	2.44095e-19
	pxy-mir-2768-3p	125	40	14.23	4.35	-1.70985	Down	1.94422e-12	9.50016e-12
	pxy-mir-79-3p	235	82	26.74	8.92	-1.58388	Down	5.50154e-20	3.81558e-19
	pxy-mir-71-3p	76	27	8.65	2.94	-1.55688	Down	2.9888e-07	1.07099e-06
	pxy-mir-8507-3p	1093	403	124.38	43.84	-1.50443	Down	8.98238e-81	1.60934e-79
	pxy-mir-92a-5p	46	18	5.23	1.96	-1.41596	Down	0.000210696	0.000603995
	pxy-mir-2767-5p	532	227	60.54	24.69	-1.29396	Down	2.58368e-32	2.6452e-31
	pxy-mir-92b-3p	257	111	29.25	12.07	-1.27701	Down	4.20736e-16	2.44482e-15
	pxy-mir-100-3p	1976	918	224.87	99.85	-1.17126	Down	8.80706e-99	1.72138e-97
	pxy-mir-2a-3p	101	47	11.49	5.11	-1.16898	Down	2.08138e-06	6.78025e-06
	pxy-mir-745-3p	233	111	26.52	12.07	-1.13566	Down	1.73954e-12	8.6977e-12
	pxy-mir-9a-5p	4976	2398	566.27	260.84	-1.11832	Down	2.58634e-228	6.95079e-227
	pxy-mir-8505	19	0	2.16	0.001	-11.0768	Down	1.20872e-06	4.22027e-06

## Sheet: 18h vs TW
	Table S5 Different expression of known miRNAs between Tween and 18h in Plutella xylostella
	miRNA id	Count(Tw)	Count(18h)	TPM(Tw)	TPM(18h)	log2 Ratio(18h/Tw)	Up-Down-Regulation(18/Tw)	P-value	FDR
	pxy-mir-7b-5p	155	25	17.64	2.6	-2.76227	Down	5.81082e-27	5.52028e-26
	pxy-mir-2763-3p	23	4	2.62	0.42	-2.64111	Down	7.07272e-05	0.000183248
	pxy-mir-2a-3p	101	23	11.49	2.39	-2.2653	Down	1.16337e-14	6.63122e-14
	pxy-mir-71-3p	76	20	8.65	2.08	-2.05612	Down	3.19376e-10	1.40034e-09
	pxy-mir-79-3p	235	87	26.74	9.06	-1.56142	Down	4.42152e-20	3.36036e-19
	pxy-mir-2768-3p	125	49	14.23	5.1	-1.48037	Down	1.35374e-10	6.29904e-10
	pxy-mir-307-3p	56	22	6.37	2.29	-1.47595	Down	1.90214e-05	5.48973e-05
	pxy-mir-8539-5p	269	120	30.61	12.49	-1.29323	Down	1.72057e-17	1.18876e-16
	pxy-mir-9a-5p	4976	2397	566.27	249.51	-1.18239	Down	1.52705e-255	6.96337e-254
	pxy-mir-8507-3p	1093	553	124.38	57.56	-1.11162	Down	2.43796e-52	3.97039e-51
	pxy-mir-8505	19	0	2.16	0.001	-11.0768	Down	7.67578e-07	2.61951e-06
	pxy-mir-8491	38	87	4.32	9.06	1.06848	Up	8.59672e-05	0.000231037

## Sheet: 24h vs TW
	Table S5 Different expression of known miRNAs between Tween and 24h in Plutella xylostella
	miRNA id	Count(Tw)	Count(24h)	TPM(Tw)	TPM(24h)	log2 Ratio(24h/Tw)	Up-Down-Regulation(24/Tw)	P-value	FDR
	pxy-mir-7b-5p	155	17	17.64	1.91	-3.20721	Down	1.00165e-29	9.40676e-29
	pxy-mir-13b-3p	68	15	7.74	1.68	-2.20387	Down	1.33349e-09	5.64772e-09
	pxy-mir-8539-5p	269	75	30.61	8.42	-1.86211	Down	1.47099e-27	1.22206e-26
	pxy-mir-2a-3p	101	33	11.49	3.7	-1.63478	Down	1.33617e-09	5.55024e-09
	pxy-mir-79-3p	235	81	26.74	9.09	-1.55665	Down	3.46944e-19	2.34187e-18
	pxy-mir-87-3p	55	20	6.26	2.25	-1.47624	Down	3.3887e-05	0.000106081
	pxy-mir-282-5p	282	103	32.09	11.56	-1.47298	Down	4.60346e-21	3.31449e-20
	pxy-mir-2768-3p	125	46	14.23	5.16	-1.46349	Down	4.863e-10	2.18835e-09
	pxy-mir-965-3p	100	42	11.38	4.71	-1.2727	Down	5.77484e-07	2.07894e-06
	pxy-mir-9a-5p	4976	2116	566.27	237.54	-1.25332	Down	1.35971e-268	4.89495e-267
	pxy-mir-71-3p	76	35	8.65	3.93	-1.13817	Down	6.65848e-05	0.000202568
	pxy-mir-276-3p	4699	2217	534.75	248.87	-1.10347	Down	1.6606e-207	5.12414e-206
	pxy-mir-2796-3p	911	2189	103.67	245.73	1.24508	Up	2.83932e-116	5.11078e-115
	pxy-mir-34-5p	1276	2667	145.21	299.39	1.04389	Up	6.17148e-107	1.02542e-105
	pxy-mir-8491	38	117	4.32	13.13	1.60376	Up	1.68558e-10	8.55121e-10
	pxy-mir-8505	19	0	2.16	0.001	-11.0768	Down	1.20872e-06	4.22027e-06

## Sheet: 36 vs TW
	Table S5 Different expression of known miRNAs between Tween and 36h in Plutella xylostella
	miRNA id	Count(Tw)	Count(36h)	TPM(Tw)	TPM(36h)	log2 Ratio(36h/Tw)	Up-Down-Regulation(36/Tw)	P-value	FDR
	pxy-mir-282-5p	282	604	32.09	71.07	1.14712	Up	3.02328e-30	4.10032e-29
	pxy-mir-7b-5p	155	53	17.64	6.24	-1.49923	Down	3.18202e-12	3.13863e-11
	pxy-mir-2767-5p	532	241	60.54	28.36	-1.09403	Down	4.1041e-24	4.68731e-23
	pxy-mir-745-3p	233	107	26.52	12.59	-1.0748	Down	4.16634e-11	3.22891e-10
	pxy-mir-8491	38	0	4.32	0.001	-12.0768	Down	6.94286e-12	6.49006e-11
