# Supplementary material for: Genome-Wide Profiling of Plutella xylostella Immunity-Related miRNAs after Isaria fumosorosea Infection
Source: Front Physiol. 2017 Dec 14;8:1054. doi: 10.3389/fphys.2017.01054 (PMC5735356; doi:10.3389/fphys.2017.01054)
Supplement: Supplementary file 10 [file Table6.xlsx]

## Sheet: 12h vs TW
	Table S6 Different expression of novel miRNAs between Tween and 12h in Plutella xylostella
	miRNA id	Count(Tw)	Count(12h)	TPM(Tw)	TPM(12h)	log2 Ratio(12h/Tw)	Up-Down-Regulation(12/Tw)	P-value	FDR
	novel_mir3	33	127	3.76	13.82	1.87795	Up	1.72396e-13	8.8784e-13
	novel_mir31	0	13	0.001	1.41	10.4615	Up	0.000166798	0.000497977
	novel_mir38	13	195	1.48	21.21	3.84108	Up	2.44462e-41	3.87378e-40
	novel_mir43	0	15	0.001	1.63	10.6707	Up	4.36014e-05	0.000136089
	novel_mir6	17	0	1.93	0.001	-10.9144	Down	5.06052e-06	1.65471e-05
	novel_mir12	33	0	3.76	0.001	-11.8765	Down	5.36082e-11	2.45406e-10
	novel_mir25	177	79	20.14	8.59	-1.22933	Down	5.87626e-11	2.63154e-10
	novel_mir32	27	0	3.07	0.001	-11.584	Down	3.93408e-09	1.58906e-08
	novel_mir35	333	150	37.9	16.32	-1.21556	Down	5.01696e-19	3.1318e-18
	novel_mir49	154	60	17.53	6.53	-1.42467	Down	7.71204e-12	3.61064e-11
	novel_mir51	242	65	27.54	7.07	-1.96175	Down	4.07602e-27	3.81664e-26
	novel_mir52	14	0	1.59	0.001	-10.6348	Down	4.33512e-05	0.00013739

## Sheet: 18h vs TW
	Table S6 Different expression of novel miRNAs between Tween and 18h in Plutella xylostella
	miRNA id	Count(Tw)	Count(18h)	TPM(Tw)	TPM(18h)	log2 Ratio(18h/Tw)	Up-Down-Regulation(18/Tw)	P-value	FDR
	novel_mir11	16	71	1.82	7.39	2.02164	Up	1.3549e-08	5.60197e-08
	novel_mir14	0	19	0.001	1.98	10.9513	Up	4.5554e-06	1.48396e-05
	novel_mir15	0	15	0.001	1.56	10.6073	Up	6.1239e-05	0.000173242
	novel_mir16	0	16	0.001	1.67	10.7056	Up	3.19818e-05	9.4193e-05
	novel_mir17	0	19	0.001	1.98	10.9513	Up	4.5554e-06	1.50679e-05
	novel_mir19	0	26	0.001	2.71	11.4041	Up	4.82672e-08	1.88681e-07
	novel_mir32	27	85	3.07	8.85	1.52744	Up	3.01266e-07	1.09783e-06
	novel_mir38	13	239	1.48	24.88	4.07132	Up	5.71542e-51	7.6801e-50
	novel_mir50	0	44	0.001	4.58	12.1611	Up	4.03088e-13	2.1666e-12
	novel_mir10	14	0	1.59	0.001	-10.6348	Down	3.0839e-05	9.20887e-05
	novel_mir12	33	0	3.76	0.001	-11.8765	Down	2.47734e-11	1.23867e-10
	novel_mir13	91	10	10.36	1.04	-3.31637	Down	2.18484e-19	1.6198e-18
	novel_mir23	30	0	3.41	0.001	-11.7356	Down	2.27182e-10	1.06183e-09
	novel_mir33	3570	1423	406.27	148.14	-1.45548	Down	3.97484e-253	1.42432e-251
	novel_mir35	333	165	37.9	17.18	-1.14147	Down	9.49206e-18	6.80264e-17
	novel_mir37	11	0	1.25	0.001	-10.2877	Down	0.000282804	0.000750653
	novel_mir39	15	0	1.71	0.001	-10.7398	Down	1.47334e-05	4.59085e-05
	novel_mir51	242	0	27.54	0.001	-14.7492	Down	2.22716e-78	3.99033e-77
	novel_mir54	17	0	1.93	0.001	-10.9144	Down	3.3629e-06	1.12972e-05

## Sheet: 24h vs TW
	Table S6 Different expression of novel miRNAs between Tween and 24h in Plutella xylostella
	miRNA id	Count(Tw)	Count(24h)	TPM(Tw)	TPM(24h)	log2 Ratio(24h/Tw)	Up-Down-Regulation(24/Tw)	P-value	FDR
	novel_mir31	0	30	0.001	3.37	11.7185	Up	1.14996e-09	5.1998e-09
	novel_mir43	0	29	0.001	3.26	11.6707	Up	2.28432e-09	9.50277e-09
	novel_mir27	0	13	0.001	1.46	10.5118	Up	0.000134267	0.000410699
	novel_mir12	33	1556	3.76	174.67	5.53776	Up	0	0
	novel_mir38	13	127	1.48	14.26	3.2683	Up	1.3788e-24	1.10304e-23
	novel_mir11	16	117	1.82	13.13	2.85086	Up	4.31644e-20	3.2065e-19
	novel_mir23	30	0	3.41	0.001	-11.7356	Down	7.53168e-10	3.48131e-09
	novel_mir32	27	0	3.07	0.001	-11.584	Down	6.15042e-09	2.46017e-08
	novel_mir44	14	0	1.59	0.001	-10.6348	Down	5.50762e-05	0.000176244
	novel_mir52	14	0	1.59	0.001	-10.6348	Down	5.50762e-05	0.000173573
	novel_mir26	265180	99192	30177.7	11135.1	-1.43837	Down	0	0
	novel_mir25	177	83	20.14	9.32	-1.11166	Down	2.07638e-09	8.81402e-09
	novel_mir13	91	44	10.36	4.94	-1.06844	Down	3.34616e-05	0.000110476

## Sheet: 36h vs TW
	Table S6 Different expression of novel miRNAs between Tween and 36h in Plutella xylostella
	miRNA id	Count(Tw)	Count(36h)	TPM(Tw)	TPM(36h)	log2 Ratio(36h/Tw)	Up-Down-Regulation(36/Tw)	P-value	FDR
	novel_mir16	0	32	0.001	3.77	11.8803	Up	1.33518e-10	1.02523e-09
	novel_mir31	0	23	0.001	2.71	11.4041	Up	7.95564e-08	4.62287e-07
	novel_mir40	0	14	0.001	1.65	10.6883	Up	4.74032e-05	0.000203834
	novel_mir20	0	13	0.001	1.53	10.5793	Up	9.64176e-05	0.000391128
	novel_mir10	14	50	1.59	5.88	1.88679	Up	2.36326e-06	1.10457e-05
	novel_mir11	16	56	1.82	6.59	1.85634	Up	7.52394e-07	3.59477e-06
	novel_mir12	33	0	3.76	0.001	-11.8765	Down	2.04504e-10	1.51615e-09
	novel_mir9	33	0	3.76	0.001	-11.8765	Down	2.04504e-10	1.46561e-09
	novel_mir23	30	0	3.41	0.001	-11.7356	Down	1.55669e-09	1.01421e-08
	novel_mir6	17	0	1.93	0.001	-10.9144	Down	1.0281e-05	4.70299e-05
	novel_mir38	13	0	1.48	0.001	-10.5314	Down	0.000153945	0.00059104
